# Supplementary material for: Validity of a 6-item movement control test battery for evaluation of movement control impairment in the lumbar spine
Source: PLoS One. 2025 Jun 13;20(6):e0325996. doi: 10.1371/journal.pone.0325996 (PMC12165432; doi:10.1371/journal.pone.0325996)
Supplement: S1 File — (XLSX) [file pone.0325996.s001.xlsx]

## Sheet: Minimal data set
ID	Age	Gender	Weight	Height	BMI	Group	Painscale	Frequency	Duration	Total_ODI	r1_waitor_bow	r1_pelvic_tilt	r1_qaud_back	r1_quad_for	r1_sitting_kneext	r1_prone_kneeflx	r1_extension	r1_flexion	r1_sum
SK001	38	2	83	1.63	31.2394	1	6	6	2	4	1	1	0	1	1	1	1	1	1
SK002	38	2	58	1.58	23.2335	2	4	24	1	6	1	0	0	1	1	1	1	1	1
SK003	34	2	72	1.55	29.9688	3	0	0	0		0	0	1	1	0	1	1	0	1
SK004	31	1	83	1.74	27.4145	1	5	18	2	4	0	1	1	1	0	1	1	0	1
SK005	35	1	65	1.61	25.0762	1	4	2	3	14	1	1	0	0	1	1	1	1	1
SK006	34	1	86	1.79	26.8406	3	0	0	0		0	1	1	1	0	1	1	0	1
SK007	32	2	80	1.58	32.0461	3	0	0	0		0	1	0	1	0	1	1	0	1
SK008	23	2	63	1.7	21.7993	2	3	10	2	2	0	1	1	1	1	1	1	1	1
SK009	33	2	53	1.63	19.9481	3	0	0	0		0	0	1	1	1	1	1	1	1
SK010	31	2	64	1.65	23.5078	3	0	0	0		0	1	1	0	0	1	1	0	1
SK011	32	2	63	1.63	23.7118	1	2	15	2	4	0	1	0	1	0	1	1	0	1
SK012	39	2	48	1.54	20.2395	3	0	0	0		0	1	1	1	1	0	1	1	1
SK013	29	2	50	1.53	21.3593	3	0	0	0		1	0	0	1	1	1	1	1	1
SK014	35	2	55	1.58	22.0317	3	0	0	0		0	1	0	1	0	0	1	0	1
SK015	30	1	65	1.75	21.2245	2	3	1	7	2	1	0	1	1	1	1	1	1	1
SK016	40	2	55	1.7	19.0311	2	2	3	1	0	0	1	1	1	1	1	1	1	1
SK017	33	2	56	1.55	23.3091	1	5	8	5	12	0	1	1	1	1	1	1	1	1
SK018	32	2	47	1.53	20.0777	3	0	0	0		1	1	1	1	1	1	1	1	1
SK019	35	2	70	1.65	25.7117	3	0	0	0		0	1	1	1	0	1	1	0	1
SK020	35	2	50	1.62	19.052	2	3	3		18	0	1	0	1	1	1	1	0	1
SK021	24	1	81	1.78	25.565	2	3	2	1	2	0	0	1	1	1	1	1	1	1
SK022	23	1	59	1.81	18.0092	2	2	3	7	2	1	1	0	1	0	1	1	0	1
SK023	24	2	56	1.6	21.875	2	4	10	2	2	0	0	0	0	0	0	0	0	0
SK024	23	2	57	1.54	24.0344	2	3	20	2	6	0	0	0	1	1	0	0	0	1
SK025	34	2	70	1.49	31.5301	3	0	0	0		1	1	1	1	1	1	1	1	1
SK026	32	2	80	1.67	28.6851	3	0	0	0		0	0	1	1	0	0	0	0	1
SK027	30	2	80	1.66	29.0318	2	4	6	2	4	0	1	1	1	0	1	1	0	1
SK028	30	2	60	1.57	24.3418	2	3	2	2	0	0	1	0	1	0	1	1	0	1
SK029	27	2	45	1.58	18.026	1	4		1	6	1	0	0	1	1	0	0	1	1
SK030	32	2	75	1.66	27.2173	3	0	0	0		1	1	0	1	1	1	1	1	1
SK031	38	2	79	1.59	31.2488	1	3	1		0	0	1	1	1	1	1	1	1	1
SK032	36	2	44	1.54	18.5529	1	5	6	1	12	0	1	1	1	1	1	1	1	1
SK033	26	2	89	1.66	32.2979	1	6	130	1	8	1	0	0	1	1	1	1	1	1
SK034	37	1	94	1.83	28.0689	1	6	3	3	12	0	0	0	1	0	0	0	0	0
SK035	41	1	75	1.67	26.8923	1	3	48	2	6	0	1	0	1	1	1	1	0	1
SK036	40	2	70	1.62	26.7	1	5	48	2		0	1	1	1	1	1	1	1	1
SK037	31	2	61	1.58	24.4352	3	0	0	0		0	1	1	1	0	0	1	0	1
SK038	25	2	58	1.61	22.3757	2	4	3	1	4	1	1	1	1	0	0	1	1	1
SK039	30	2	48	1.6	18.75	3	0	0	0		1	0	0	1	1	1	1	1	1
SK040	41	2	51	1.56	20.9566	1	4	72	1	6	0	0	1	1	1	0	0	1	1
SK041	31	2	90	1.56	36.9822	1	5	72	3	4	1	1	0	1	1	1	1	1	1
SK042	39	1	75	1.65	27.5482	3	0	0	0		1	1	1	1	1	1	1	1	1
SK043	35	2	75	1.6	29.2969	1	5	120	1	10	1	1	0	0	0	1	1	0	1
SK044	26	2	52	1.65	19.1001	1	7	180		6	0	0	0	1	1	1	1	0	1
SK045	34	2	50	1.51	21.9289	1	6	2	2	4	0	0	0	1	0	0	0	0	0
SK046	35	2	67	1.51	29.3847	1	4	12	4	20	1	1	1	1	0	1	1	1	1
SK047	36	2	42	1.59	16.6133	3	0	0	0		1	1	0	0	1	1	1	1	1
SK048	24	2	54	1.55	22.4766	1	4	72	1	10	1	1	0	0	1	1	1	1	1
SK049	28	2	70	1.55	29.1363	2	3	3	2	4	1	1	1	1	0	1	1	1	1
SK050	37	2	82	1.66	29.7576	1	5	180		6	1	1	0	1	1	1	1	1	1
SK051	23	1	51	1.7	17.6471	3	0	0	0		0	0	0	0	1	0	0	0	0
SK052	24	1	58	1.58	23.2335	2	4	6	14	12	0	0	1	0	1	1	0	1	1
SK053	27	1	40	1.58	16.0231	1	7	4	4	10	0	1	0	0	0	0	0	0	0
SK054	22	2	58	1.65	21.3039	2	3	48	2	8	0	1	0	1	0	0	1	0	1
SK055	22	1	57	1.7	19.7232	2	3	168	1	14	1	0	0	1	1	0	0	1	1
SK056	21	2	59	1.7	20.4152	1	4	12	1	6	1	0	1	0	0	0	0	1	1
SK057	22	2	47	1.58	18.8271	1	2	10	1	8	0	1	0	1	1	1	1	0	1
SK058	22	2	56	1.65	20.5693	3	2	3	2	2	1	0	0	0	0	0	0	0	0
SK059	22	1	68	1.7	23.5294	1	3	15	2	2	0	1	0	1	1	1	1	0	1
SK060	22	2	48	1.53	20.5049	2	2	1	2	2	0	0	1	1	1	1	1	1	1
SK061	21	1	62	1.71	21.2031	2	3	999	1	0	0	0	0	1	1	0	0	0	1
SK062	22	2	60	1.64	22.3081	1	4	6	3	4	0	0	0	1	1	0	0	0	1
SK063	22	2	51	1.58	20.4294	1	5	12	2	10	1	0	0	1	1	1	1	1	1
SK064	26	1	79	1.77	25.2163	3	0	0	0		1	1	0	1	1	1	1	1	1
SK065	22	2	70	1.68	24.8016	1	3	3	1	2	1	1	0	1	1	0	1	1	1
SK066	24	1	77	1.8	23.7654	3	3	1	7	0	0	0	1	1	1	0	0	1	1
SK067	29	2	53	1.66	19.2336	3	0	0	0		0	0	0	1	1	0	0	0	1
SK068	22	2	46	1.59	18.1955	3	0	0	0		0	0	0	0	0	1	0	0	0
SK069	22	1	60	1.72	20.2812	3	0	0	0		0	1	1	0	1	0	0	1	1
SK070	22	2	51	1.58	20.4294	3	0	0	0		0	0	0	1	0	0	0	0	0
SK071	22	1	60	1.65	22.0386	2	4	4		4	1	0	0	0	0	1	0	0	1
SK072	20	1	53	1.68	18.7783	3	0	0	0		0	0	0	1	0	0	0	0	0
SK073	39	2	50	1.6	19.5312	2	4	2	2	8	0	0	1	1	0	0	0	0	1
SK074	25	2	59	1.63	22.2063	2	2	2	2	4	1	1	1	1	1	1	1	1	1
SK075	27	2	69	1.53	29.4758	1	3	72	2	6	0	0	1	1	1	0	0	1	1
SK076	35	2	67	1.59	26.5021	3	0	0	0		0	0	0	1	0	0	0	0	0
SK077	29	2	64	1.65	23.5078	3	0	0	0		0	0	1	0	0	0	0	0	0
SK078	27	2	77	1.53	32.8933	1	4		1	4	1	1	0	1	0	1	1	0	1
SK079	29	1	66	1.77	21.0667	2	4	24		0	0	0	0	1	1	0	0	0	1
SK080	25	1	54	1.69	18.9069	2	3	5	3	4	0	0	0	1	1	1	1	0	1
SK081	25	2	60	1.55	24.974	1	4	6	2	10	0	0	1	1	0	0	0	0	1
SK082	28	2	66	1.63	24.841	3	0	0	0		0	0	0	0	0	1	0	0	0
SK083	37	2	75	1.61	28.9341	3	0	0	0		0	1	0	1	0	1	1	0	1
SK084	35	2	52	1.54	21.9261	2	3	1	4	6	1	0	0	1	1	0	0	1	1
SK085	35	2	55	1.59	21.7555	3	0	0	0		0	0	0	1	1	0	0	0	1
SK086	36	1	63	1.72	21.2953	2	5	3	3	6	1	0	1	1	1	0	0	1	1
SK087	34	2	48	1.6	18.75	2	5	30	3	12	1	0	0	1	0	0	0	0	1
SK088	31	2	58	1.58	23.2335	3	0	0	0		0	1	0	0	1	1	1	0	1
SK089	39	2	56	1.61	21.6041	3	0	0	0		0	0	0	0	0	0	0	0	0
SK090	40	1	71	1.66	25.7657	2	5	2	5	16	1	0	1	1	1	1	1	1	1
SK091	28	2	57	1.59	22.5466	3	0	0	0		0	0	0	1	0	0	0	0	0
SK092	27	2	65	1.65	23.8751	1	3	72		10	0	0	1	0	0	0	0	0	0
SK093	26	2	48	1.55	19.9792	3	0	0	0		0	0	0	0	0	0	0	0	0
SK094	28	2	58	1.68	20.5499	3	0	0	0		0	0	0	0	0	0	0	0	0
SK095	35	2	65	1.62	24.7676	3	0	0	0		0	1	0	0	1	1	0	0	1
SK096	38	1	68	1.71	23.3	3	0	0	0		0	0	0	0	0	0	0	0	0
SK097	26	1	60	1.81	18.3	1	4	120	1	4	1	0	0	1	1	1	1	1	1
SK098	28	2	50	1.6	19.5	2	7	180		6	0	1	1	0	0	0	0	0	1
SK099	31	2	62	1.65	22.8	1	3	4	1	2	1	1	0	1	0	1	1	0	1
SK100	23	2	48	1.65	17.6	1	4	180	1	0	1	1	1	1	1	1	1	1	1
SK101	30	2	76	1.57	30.8	3	0	0	0		0	0	1	1	0	0	0	0	1
SK102	37	1	62	1.7	21.5	2	6	1	14	14	0	1	0	1	0	0	1	0	1
SK103	28	2	72	1.78	22.7	2	7	2	7	16	0	0	0	1	1	0	0	0	1
SK104	40	2	63	1.61	24.3	2	7	3	90	18	0	0	1	1	0	0	0	0	1
SK105	29	1	75	1.81	22.9	2	4	72	1	14	0	0	0	1	0	0	0	0	0
SK106	28	2	43	1.58	17.2	2	5	18	2	4	1	1	1	1	1	1	1	1	1
SK107	39	1	69	1.72	23.3	3	0	0	0		0	0	0	1	1	1	1	0	1
SK108	26	2	47	1.67	16.9	3	0	0	0		0	0	0	0	1	0	0	0	0
SK109	36	2	62	1.65	22.8	2	4	1	3	4	0	0	1	1	1	0	0	1	1
SK110	27	2	46	1.63	17.3	1	7		1	10	1	1	1	1	1	1	1	1	1
SK111	22	1	58	1.72	19.6	3	0	0	0		0	0	1	1	0	0	0	0	1
SK112	29	2	52	1.6	20.3	2	6	2	7	10	0	1	1	0	0	1	1	0	1
SK113	32	2	72	1.63	27.1	2	5	2	1	6	1	0	0	1	0	0	0	0	1
SK114	35	2	55	1.58	22	1	8	12	1	14	0	0	1	1	1	0	0	1	1
SK115	34	2	56	1.67	20.1	2	5	2	1	10	0	0	1	1	1	1	1	1	1
SK116	27	1	64	1.8	19.8	1	3		1	6	0	0	0	0	1	1	0	0	1
SK117	22	2	50	1.6	19.5	2	6		1	6	0	0	0	0	1	0	0	0	0
SK118	32	2	48	1.6	18.8	3	0	0	0		0	0	0	1	0	0	0	0	0
SK119	22	1	68	1.71	23.3	3	0	0	0		0	0	1	0	0	0	0	0	0
SK120	35	2	68	1.65	25	2	7	4	15	2	1	0	0	1	0	0	0	0	1
SK121	32	2	61	1.51	26.8	2	4	12	2	0	0	0	0	1	1	0	0	0	1
SK122	22	1	105	1.75	34.3	2	3	5	1	10	1	1	1	1	0	0	1	1	1
SK123	24	1	83	1.75	27.1	3	0	0	0		0	0	0	0	0	0	0	0	0
SK124	37	2	61	1.6	23.8	1	7	48		8	1	1	0	1	0	0	1	0	1
SK125	22	2	66	1.67	23.7	1	6	72	4	10	1	0	1	0	1	1	0	1	1
SK126	30	2	50	1.65	18.4	3	0	0	0		0	1	1	1	1	0	1	1	1
SK127	28	1	85	1.74	28.1	1	7	20	2	12	0	0	1	0	1	1	0	1	1
SK128	28	2	49	1.59	19.4	1	5	3	4	6	0	0	0	0	0	0	0	0	0
SK129	26	1	82	1.7	28.4	1	3	7		2	0	0	0	0	1	1	0	0	1
SK130	34	2	56	1.5	24.9	1	3	5	4	12	0	0	1	1	1	1	1	1	1
SK131	36	2	65	1.63	24.5	1	4		1	10	1	1	1	1	1	1	1	1	1
SK132	38	2	55	1.58	22	1	7	6	5	38	1	0	1	1	1	1	1	1	1
SK133	27	1	55	1.67	19.7	3	0	0	0		0	0	0	0	1	1	0	0	1
SK134	35	1	95	1.83	28.4	2	3	6	2	10	0	1	0	1	1	1	1	0	1
SK135	36	2	44	1.47	20.4	2	5	2	1	4	0	1	1	1	1	1	1	1	1
SK136	35	1	62	1.69	21.7	2	6	2	5	8	1	1	1	1	1	1	1	1	1
SK137	35	2	58	1.62	22.1	1	4	24	3	14	1	0	1	1	1	1	1	1	1
SK138	36	1	102	1.82	30.8	2	0	0	0		1	1	0	1	1	1	1	1	1
SK139	25	1	120	1.74	39.6	2	0	0	0		0	0	0	1	1	1	1	0	1
SK140	24	2	41	1.65	15.1	1	5	24	1	6	1	0	0	1	1	1	1	1	1
SK141	36	2	67	1.6	26.2	2	8	3	3	36	0	0	1	1	1	1	1	1	1
